# Supplementary material for: Exploring the Cunninghamia lanceolata(Lamb.) Hook Genome by BAC Sequencing
Source: Front Bioeng Biotechnol. 2022 Mar 7;10:854130. doi: 10.3389/fbioe.2022.854130 (PMC8940289; doi:10.3389/fbioe.2022.854130)
Supplement: Supplementary file 1 [file Table1.xlsx]

## Sheet: 引物设计
Supplementary Table 1. Primers for BAC identification
Sequence ID	Sequence(5'-3')
	primer-F	primer-R
P1-32-1	GGCTGGGAGACTCCATAACG	GCTCCAGGATCTGGTAGCAC
P1-32-2	AGGTCACCCGGGTCATTCTA	TGTGTGCAACATGGTGAGGT
P1-32-3	AAGGGCTAGGCTGCTAGAGT	TTGGGCAAGGGGAAGTCATC
P1-32-4	ACTGTAAGAGAGACCCGCCT	GTGGAGCGATTCCACAGTGA
P1-32-5	TGCTCGCGCAGAATATCCAT	GATTAGACGGGGAGAAGGCG
P1-32-6	TGGCAAGGTCCGACAATCAA	ACTGCTCACAAGAGGCTCAC
P1-32-7	GGTTTGGGCCCTCTAACTCC	CAGTGTCCTTCATGCCCCAT
P1-32-8	AGGATCCTGCAAGAAGCCAC	ATGGTTTGCACCGGAGAGAG
P1-32-9	GGCCCTAATCCCTAACCCCT	ATTGAGGGTGGCAGCGATAC
P1-32-10	CGTCGAGGTGGGTGGTTAAA	TTGGCGTAGTCCGTTACACC
P2-26-1	CCTGCGTCCTTGAAGGGATT	GGAGGAAGAAACGTGCTCCA
P2-26-2	CGCTTCACAAAAGTGGAGGC	GGGAATCGGCTCCTACGATG
P2-26-3	TTGGAAGCTTCTTGGGGCAA	ACTTTGCCCAGCCCTTAGTC
P2-26-4	ACTAGGTGTCACAAGCCAGC	GGTGACCATGGCTCTCACTC
P2-26-5	TTGGGATCGTTGGTGGATGG	TGAGTTCTGGACCCCATTGC
P2-26-6	AGCTCATGGGCTCGAACAAA	TTGCCTGAACGACTGGGAAG
P2-26-7	AGCTAGATGGGTACGGGAGG	TCCCATCCATGTCACGAAGC
P2-26-8	CCCTAATGCGTTGGCTCAGT	TGTTTTGCTCATCGTGGGGT
P2-26-9	TAACACTTGCGCCCATTGGA	GATCTGACGCCATCCACCAA
P2-26-10	TTGTATCACGTCCGGCTTGT	TCGCACTCTACGTACCTCCA
P3-17-1	AGCTGGACATTCCACACGTT	GAGTCCAGGAGGGGATCGTA
P3-17-2	ATGCACCCAAACTTCAGCCT	AGCGAAACATACAAGCGGGA
P3-17-3	GGGGGCATAACTTTCACCCA	CACCCAATGTACCTGCACCA
P3-17-4	TGGAGCACATGGATGGTTGT	TTGTCACTTGCCCTCACACA
P3-17-5	GCCCTCTCAATGGTTGGAGT	CCAATGCCAATCAGGGGTCA
P3-17-6	GGGAAAGCTTGAGCGGTACT	AGGGTGATGGAATGCTCTGC
P3-17-7	GTTGAAGCACCCTAAGCCCT	AAGGCATCGCTAAGCACTCA
P3-17-8	TGCCTCCATTCTTGCTACCG	CCGGCAACATGCAGACTTAC
P3-17-9	TTGAGTGCCATTGTTGCGTG	ATCGTGGCCATCAATCTCCC
P3-17-10	GATGGCATTGGTGTTCCAGC	TGCCAAACATGCTACCACCT
P4-13-1	TTGACAGCTGCAGATCCGTT	CTCAGAAGCGAGATCCCCAC
P4-13-2	AGCTTGGGCTATCTTGGTGG	ACGAGCATCGCAACACAGTA
P4-13-3	AGGGCTAGGGGAATGGATGT	AGGCCAAAAAGTGGGACACA
P4-13-4	CACGTGCAAACCTTCACCAA	GCAGGAGCACCTAATGGACT
P4-13-5	GAAGGGAGGAGGCTCACCTA	TTTGCATGCATTGTCGGTCC
P4-13-6	ATGCACATGCTCGGCCTTAT	CGCTAGCCCTTATGATCGGG
P4-13-7	GAGGACCATGTCCCCTTGTG	TTGATTTGGGTGTCCCGCTT
P4-13-8	GGCCTTCTTGGAACACATGC	CGACTACCTAGCACTTGCCC
P4-13-9	GGGCTAGACAGACCTTGCAG	GGGTAGTTTTGACAGCCCCA
P4-13-10	GGTGTTTGCCAAGGTTGCAT	GAGCTCAAAGAGCCCTCCTC
P5-43-1	AACCAAAGGGAGATGGCGAG	CCTAAAATCCAGGGCAGGCA
P5-43-2	GCATGACATTCCCTCAGCCT	ATCCTGATGATGGGTCGCAC
P5-43-3	CCGAGATGGGGAGACGAGTA	TACCAGATACCCCACAGGCA
P5-43-4	ACACCAATGGCACCAAGGAT	ATTCCAACACCATGTGGCCT
P5-43-5	ACAAATGGCAGGGTGGTTCA	TGGGATACGTCCAGTTTGGC
P5-43-6	GCCGTCGCATCCAAAAAGTT	GGAGCTGCAAAACAAAGGGG
P5-43-7	CACTGCATCCTAAAGGCCCA	AAAGCACAAAACCACTCGCC
P5-43-8	GTCGGCAAATTGACCAGTCG	CTAGGCCTTCGGCTCAACAA
P5-43-9	CTTGGGCATAAGCTTGGGGA	GCTCACCAGCACACTGGTAT
P5-43-10	AGTGCAAGGTTGACAAGGCT	GGTCTCACTACCCCCACTCA
P6-50-1	CTCATATCCCAAGCCACGCT	GTAGGCAGTGTGCCTCTTGT
P6-50-2	TCCTCACTCCCCCTTTGACA	TTTGACTCTCTCTCCCCGGT
P6-50-3	CTAAGCCCAGGGCACATTCA	CAAGCACAAAGCGAGGCAAT
P6-50-4	AAGAATGCTACCACACCGGG	CCTCTACCCTGCGTGTCAAG
P6-50-5	TCCTCCAGATGCGACACCTA	TGTGGTTGGGTTGAGCTTGT
P6-50-6	TGGAGGACCCTATGGCGTAA	CCATTGCGCAACCATTCCAA
P6-50-7	CCTCTAGGAAAAAGCCGCCA	GGGTGCGGTTCTGTGACTAA
P6-50-8	CTCGTGAAGGATAGGGCCAC	TGCCCTAGTCCAGCCCTATT
P6-50-9	TGCTCCTTTGAATGCCCCTT	GTGGTTCCCACAAGGGTTGA
P6-50-10	CTCGTGAAGGATAGGGCCAC	CTTGGCGCGTTTGCTATGTT
